# Supplementary material for: The termites of Early Eocene Cambay amber, with the earliest record of the Termitidae (Isoptera)
Source: Zookeys. 2011 Nov 21;(148):105–23. doi: 10.3897/zookeys.148.1797 (PMC3264413; doi:10.3897/zookeys.148.1797)
Supplement: XML Treatment for Parastylotermes [file zookeys.148.1797-treatment1.xml]

<!DOCTYPE tp:taxon-treatment
  PUBLIC "-//TaxonX//DTD Taxonomic Treatment Publishing DTD v0 20100105//EN" "tax-treatment-NSO.dtd">
<tp:taxon-treatment xmlns:tp="http://www.plazi.org/taxpub"><tp:treatment-meta><mixed-citation publication-type="journal"><person-group><name><surname>Engel</surname><given-names>Michael S.</given-names></name><name><surname>Grimaldi</surname><given-names>David A.</given-names></name><name><surname>Nascimbene</surname><given-names>Paul C.</given-names></name><name><surname>Singh</surname><given-names>Hukam</given-names></name></person-group><article-title>The termites of Early Eocene Cambay amber, with the earliest record of the Termitidae (Isoptera)</article-title><source>Zookeys</source><day>21</day><month>11</month><year>2011</year><volume>2011</volume><issue>148</issue><fpage>105</fpage><lpage>123</lpage><pub-id pub-id-type="doi">10.3897/zookeys.148.1797</pub-id></mixed-citation></tp:treatment-meta><tp:nomenclature><label>Genus</label><tp:taxon-name>
                            <tp:taxon-name-part taxon-name-part-type="genus">Parastylotermes</tp:taxon-name-part>
                        <object-id xmlns:xlink="http://www.w3.org/1999/xlink" xlink:type="simple">http://species-id.net/wiki/Parastylotermes</object-id>
                        </tp:taxon-name><tp:taxon-authority>Snyder &amp; Emerson</tp:taxon-authority><tp:nomenclature-citation-list><tp:nomenclature-citation><tp:taxon-name>Parastylotermes</tp:taxon-name><comment> Snyder &amp; Emerson in <xref ref-type="bibr" rid="B26">Snyder 1949</xref>: 378. Type species: <italic><tp:taxon-name>Stylotermes washingtonensis</tp:taxon-name></italic> Snyder, 1931, by original designation.</comment></tp:nomenclature-citation></tp:nomenclature-citation-list></tp:nomenclature><tp:treatment-sec sec-type="Comments"><title>Comments.</title><p>The genus <italic><tp:taxon-name>Parastylotermes</tp:taxon-name></italic> was erected by Snyder and Emerson (in <xref ref-type="bibr" rid="B26">Snyder 1949</xref>) to accommodate two Tertiary species of Laurasian termites allied to the Recent genus <italic><tp:taxon-name>Stylotermes</tp:taxon-name></italic> Holmgren and Holmgren, from India, Bangladesh, Malaysia, and southern China (<xref ref-type="bibr" rid="B2">Emerson 1971</xref>; <xref ref-type="bibr" rid="B17">Krishna et al. in press</xref>). Two further species of <italic><tp:taxon-name>Parastylotermes</tp:taxon-name></italic> were subsequently added by <xref ref-type="bibr" rid="B27">Snyder (1955)</xref> and <xref ref-type="bibr" rid="B22">Pierce (1958)</xref> from Miocene deposits in southern California. Like <italic><tp:taxon-name>Stylotermes</tp:taxon-name></italic>, <italic><tp:taxon-name>Parastylotermes</tp:taxon-name></italic> has trimerous tarsi (a rare condition among the <tp:taxon-name>Isoptera</tp:taxon-name>) and similar wing pilosity (membrane largely without setae except on scale, where they are numerous and relatively long), in addition to other stylotermitid features (<xref ref-type="bibr" rid="B2">Emerson 1971</xref>). <italic><tp:taxon-name>Parastylotermes</tp:taxon-name></italic> differs from <italic><tp:taxon-name>Stylotermes</tp:taxon-name></italic> in the 2-2-2 tibial spur formula (vs. 3-2-2 in <italic><tp:taxon-name>Stylotermes</tp:taxon-name></italic>), M closer to CuA, and more numerously-branched CuA. The hitherto known species were <italic><tp:taxon-name>Parastylotermes robustus</tp:taxon-name></italic> (Rosen) in mid-Eocene Baltic amber (<xref ref-type="bibr" rid="B23">Rosen 1913</xref>; <xref ref-type="bibr" rid="B30">Weidner 1955</xref>; <xref ref-type="bibr" rid="B2">Emerson 1971</xref>; <xref ref-type="bibr" rid="B8">Engel et al. 2007a</xref>), <italic><tp:taxon-name>Parastylotermes washingtonensis</tp:taxon-name></italic> (Snyder) from the Miocene Latah Formation of Washington (<xref ref-type="bibr" rid="B25">Snyder 1931</xref>), <italic><tp:taxon-name>Parastylotermes frazieri</tp:taxon-name></italic> Snyder from the Miocene of Frazier Mountain, California (<xref ref-type="bibr" rid="B27">Snyder 1955</xref>; <xref ref-type="bibr" rid="B2">Emerson 1971</xref>), and <italic><tp:taxon-name>Parastylotermes calico</tp:taxon-name></italic> Pierce from the Miocene nodules of the Calico Mountains, California (<xref ref-type="bibr" rid="B22">Pierce 1958</xref>; <xref ref-type="bibr" rid="B2">Emerson 1971</xref>). Remarkably, a fifth species now has been identified in the Early Eocene Cambay amber, significantly expanding the known distribution of the genus and well into the area today occupied by <italic><tp:taxon-name>Stylotermes</tp:taxon-name></italic>.</p></tp:treatment-sec><ref-list><ref id="B26"><mixed-citation xmlns:xlink="http://www.w3.org/1999/xlink" xlink:type="simple"><person-group><name name-style="western"><surname>Snyder</surname><given-names>TE</given-names></name></person-group> (<year>1949</year>)<article-title> Catalog of the termites (Isoptera) of the world.</article-title><source>Smithsonian Miscellaneous Collections </source><volume>112</volume>: <fpage>1</fpage>-<lpage>490</lpage>.</mixed-citation></ref><ref id="B2"><mixed-citation xmlns:xlink="http://www.w3.org/1999/xlink" xlink:type="simple"><person-group><name name-style="western"><surname>Emerson</surname><given-names>AE</given-names></name></person-group> (<year>1971</year>)<article-title> Tertiary fossil species of the Rhinotermitidae (Isoptera), phylogeny of genera, and reciprocal phylogeny of associated Flagellata (Protozoa) and the Staphylinidae (Coleoptera).</article-title><source>Bulletin of the American Museum of Natural History </source><volume>146</volume> (<issue>3</issue>): <fpage>243</fpage>-<lpage>304</lpage>.</mixed-citation></ref><ref id="B17"><mixed-citation xmlns:xlink="http://www.w3.org/1999/xlink" xlink:type="simple"><person-group><name name-style="western"><surname>Krishna</surname><given-names>K</given-names></name><name name-style="western"><surname>Engel</surname><given-names>MS</given-names></name><name name-style="western"><surname>Grimaldi</surname><given-names>DA</given-names></name><name name-style="western"><surname>Krishna</surname><given-names>V</given-names></name></person-group> (<year>in press</year>)<source> Treatise on the Isoptera of the world. Bulletin of the American Museum of Natural History.</source></mixed-citation></ref><ref id="B27"><mixed-citation xmlns:xlink="http://www.w3.org/1999/xlink" xlink:type="simple"><person-group><name name-style="western"><surname>Snyder</surname><given-names>TE</given-names></name></person-group> (<year>1955</year>)<article-title> A new fossil termite (<italic>Parastylotermes frazieri</italic>) from California (Isoptera, Rhinotermitidae).</article-title><source>Proceedings of the Entomological Society of Washington </source><volume>57</volume> (<issue>2</issue>): <fpage>79</fpage>-<lpage>80</lpage>.</mixed-citation></ref><ref id="B22"><mixed-citation xmlns:xlink="http://www.w3.org/1999/xlink" xlink:type="simple"><person-group><name name-style="western"><surname>Pierce</surname><given-names>WD</given-names></name></person-group> (<year>1958</year>)<article-title> Fossil arthropods of California. No. 21. Termites from Calico Mountains nodules.</article-title><source>Bulletin of the Southern California Academy of Sciences </source><volume>57</volume> (<issue>1</issue>): <fpage>13</fpage>-<lpage>24</lpage>.</mixed-citation></ref><ref id="B23"><mixed-citation xmlns:xlink="http://www.w3.org/1999/xlink" xlink:type="simple"><person-group><name name-style="western"><surname>Rosen</surname><given-names>K von</given-names></name></person-group> (<year>1913</year>)<source> Die fossilen Termiten: Eine kurze Zusammenfassung der bis jetzt bekannten Funde. Transactions of the 2<sup>nd</sup> International Congress of Entomology 2: 318–335.</source></mixed-citation></ref><ref id="B30"><mixed-citation xmlns:xlink="http://www.w3.org/1999/xlink" xlink:type="simple"><person-group><name name-style="western"><surname>Weidner</surname><given-names>H</given-names></name></person-group> (<year>1955</year>)<article-title> Die Bernstein-Termiten der Sammlung des Geologischen Staatsinstituts Hamburg.</article-title><source>Mitteilungen aus dem Geologischen Staatsinstitut in Hamburg </source><volume>24</volume>: <fpage>55</fpage>-<lpage>74</lpage>.</mixed-citation></ref><ref id="B8"><mixed-citation xmlns:xlink="http://www.w3.org/1999/xlink" xlink:type="simple"><person-group><name name-style="western"><surname>Engel</surname><given-names>MS</given-names></name><name name-style="western"><surname>Grimaldi</surname><given-names>DA</given-names></name><name name-style="western"><surname>Krishna</surname><given-names>K</given-names></name></person-group> (<year>2007a</year>)<article-title> A synopsis of Baltic amber termites (Isoptera).</article-title><source>Stuttgarter Beiträge zur Naturkunde, Serie B (Geologie und Paläontologie) </source><volume>372</volume>: <fpage>1</fpage>-<lpage>20</lpage>.</mixed-citation></ref><ref id="B25"><mixed-citation xmlns:xlink="http://www.w3.org/1999/xlink" xlink:type="simple"><person-group><name name-style="western"><surname>Snyder</surname><given-names>TE</given-names></name></person-group> (<year>1931</year>)<source> Insects from the Miocene (Latah) of Washington. IV. Isoptera. Annals of the Entomological Society of America 24(2): 317.</source></mixed-citation></ref></ref-list></tp:taxon-treatment>
