# Supplementary material for: The termites of Early Eocene Cambay amber, with the earliest record of the Termitidae (Isoptera)
Source: Zookeys. 2011 Nov 21;(148):105–23. doi: 10.3897/zookeys.148.1797 (PMC3264413; doi:10.3897/zookeys.148.1797)
Supplement: XML Treatment for Prostylotermes [file zookeys.148.1797-treatment3.xml]

<!DOCTYPE tp:taxon-treatment
  PUBLIC "-//TaxonX//DTD Taxonomic Treatment Publishing DTD v0 20100105//EN" "tax-treatment-NSO.dtd">
<tp:taxon-treatment xmlns:tp="http://www.plazi.org/taxpub"><tp:treatment-meta><mixed-citation publication-type="journal"><person-group><name><surname>Engel</surname><given-names>Michael S.</given-names></name><name><surname>Grimaldi</surname><given-names>David A.</given-names></name><name><surname>Nascimbene</surname><given-names>Paul C.</given-names></name><name><surname>Singh</surname><given-names>Hukam</given-names></name></person-group><article-title>The termites of Early Eocene Cambay amber, with the earliest record of the Termitidae (Isoptera)</article-title><source>Zookeys</source><day>21</day><month>11</month><year>2011</year><volume>2011</volume><issue>148</issue><fpage>105</fpage><lpage>123</lpage><pub-id pub-id-type="doi">10.3897/zookeys.148.1797</pub-id></mixed-citation></tp:treatment-meta><tp:nomenclature><tp:taxon-name>
                            <tp:taxon-name-part taxon-name-part-type="genus">Prostylotermes</tp:taxon-name-part>
                        <object-id xmlns:xlink="http://www.w3.org/1999/xlink" xlink:type="simple">urn:lsid:zoobank.org:act:0B6B19C4-F041-4589-A363-8E5D605C6003</object-id>
                        <object-id xmlns:xlink="http://www.w3.org/1999/xlink" xlink:type="simple">http://species-id.net/wiki/Prostylotermes</object-id>
                        </tp:taxon-name><tp:taxon-authority>Engel &amp; Grimaldi</tp:taxon-authority><tp:taxon-status xmlns:xlink="http://www.w3.org/1999/xlink" xlink:type="simple">gen. n.</tp:taxon-status></tp:nomenclature><tp:treatment-sec sec-type="Type species"><title>Type species.</title><p><italic><tp:taxon-name>Prostylotermes kamboja</tp:taxon-name></italic> Engel &amp; Grimaldi, sp. n.</p></tp:treatment-sec><tp:treatment-sec sec-type="Diagnosis"><title>Diagnosis.</title><p><italic>Imago</italic>: Head subcircular (<xref ref-type="fig" rid="F2">Figs 2A, 2B</xref>, <xref ref-type="fig" rid="F4">4A</xref>); compound eyes small, circular; ocelli apparently present, separated from compound eye by more than ocellar diameter (<xref ref-type="fig" rid="F4">Fig. 4A</xref>); postclypeus short, weakly arched (<xref ref-type="fig" rid="F4">Fig. 4A</xref>); antenna with 17 articles. Pronotum flat, narrower than head; tibial spurs 2-2-2; tarsi trimerous, with second tarsomere distinctly projected ventroapically, extension longer than dorsal length of second tarsomere (<xref ref-type="fig" rid="F4">Fig. 4D</xref>). Forewing with scale overlapping base of hind wing scale, slightly larger than hind wing scale (<xref ref-type="fig" rid="F4">Fig. 4C</xref>), scale without numerous setae over surface, with long setae along humeral margin (<xref ref-type="fig" rid="F4">Fig. 4C</xref>) (other stylotermitids have numerous and relatively long setae over the entire scale surface). Cerci short, with two cercomeres (<xref ref-type="fig" rid="F4">Figs 4E, 4F</xref>); styli present in male only, not extending to abdominal apex (<xref ref-type="fig" rid="F4">Fig. 4F</xref>).</p><fig id="F4" position="float" orientation="portrait"><label>Figure 4.</label><caption><p>Detail of <italic><tp:taxon-name>Prostylotermes kamboja</tp:taxon-name></italic> Engel &amp; Grimaldi, gen. <italic>et</italic> sp. n. (Tad-321C). <bold>A</bold> Head in lateral aspect <bold>B</bold> Tip of lacinia <bold>C</bold> Dorsal view of wing scales (female specimen) <bold>D</bold> Meso-pretarsus, mesotarsus, and extreme apex of mesotibia (female specimen) <bold>E</bold> Apex of female abdomen, ventral view, with detail of eggs preserved at abdominal apex <bold>F</bold> Apex of male abdomen, ventral view. Scale bars are identical and apply to all figures except the detail enlargements of <bold>B</bold> and <bold>D</bold>.</p></caption><graphic xmlns:xlink="http://www.w3.org/1999/xlink" xlink:href="ZooKeys-148-105-g004.jpg" position="float" orientation="portrait" xlink:type="simple"/></fig></tp:treatment-sec><tp:treatment-sec sec-type="Etymology"><title>Etymology.</title><p>The new genus-group name is a combination of <italic>pro</italic> (Greek, meaning “before”) and <italic><tp:taxon-name>Stylotermes</tp:taxon-name></italic>, type genus of the family. The name is masculine.</p></tp:treatment-sec><tp:treatment-sec><!--Section generated to contain objects referenced in tp:taxon-treatment.--><fig id="F2" position="float" orientation="portrait"><label>Figure 2.</label><caption><p>Photomicrographs of dealate male and female of <italic><tp:taxon-name>Prostylotermes kamboja</tp:taxon-name></italic> Engel &amp; Grimaldi, gen. <italic>et</italic> sp. n. (<tp:taxon-name>Stylotermitidae</tp:taxon-name>: Tad-321C). <bold>A</bold> Dorsal view of female <bold>B</bold> Ventral view of female <bold>C</bold> Ventral view of male. Not to the same scale.</p></caption><graphic xmlns:xlink="http://www.w3.org/1999/xlink" xlink:href="ZooKeys-148-105-g002.jpg" position="float" orientation="portrait" xlink:type="simple"/></fig></tp:treatment-sec></tp:taxon-treatment>
