# Supplementary material for: The termites of Early Eocene Cambay amber, with the earliest record of the Termitidae (Isoptera)
Source: Zookeys. 2011 Nov 21;(148):105–23. doi: 10.3897/zookeys.148.1797 (PMC3264413; doi:10.3897/zookeys.148.1797)
Supplement: XML Treatment for Prostylotermes kamboja [file zookeys.148.1797-treatment4.xml]

<!DOCTYPE tp:taxon-treatment
  PUBLIC "-//TaxonX//DTD Taxonomic Treatment Publishing DTD v0 20100105//EN" "tax-treatment-NSO.dtd">
<tp:taxon-treatment xmlns:tp="http://www.plazi.org/taxpub"><tp:treatment-meta><mixed-citation publication-type="journal"><person-group><name><surname>Engel</surname><given-names>Michael S.</given-names></name><name><surname>Grimaldi</surname><given-names>David A.</given-names></name><name><surname>Nascimbene</surname><given-names>Paul C.</given-names></name><name><surname>Singh</surname><given-names>Hukam</given-names></name></person-group><article-title>The termites of Early Eocene Cambay amber, with the earliest record of the Termitidae (Isoptera)</article-title><source>Zookeys</source><day>21</day><month>11</month><year>2011</year><volume>2011</volume><issue>148</issue><fpage>105</fpage><lpage>123</lpage><pub-id pub-id-type="doi">10.3897/zookeys.148.1797</pub-id></mixed-citation></tp:treatment-meta><tp:nomenclature><tp:taxon-name>
                            <tp:taxon-name-part taxon-name-part-type="genus">Prostylotermes</tp:taxon-name-part>
                            <tp:taxon-name-part taxon-name-part-type="species">kamboja</tp:taxon-name-part>
                        <object-id xmlns:xlink="http://www.w3.org/1999/xlink" xlink:type="simple">urn:lsid:zoobank.org:act:973DA7E6-C12C-4CB2-8FBB-A61E3CFCEFB9</object-id>
                        <object-id xmlns:xlink="http://www.w3.org/1999/xlink" xlink:type="simple">http://species-id.net/wiki/Prostylotermes_kamboja</object-id>
                        </tp:taxon-name><tp:taxon-authority>Engel &amp; Grimaldi</tp:taxon-authority><tp:taxon-status xmlns:xlink="http://www.w3.org/1999/xlink" xlink:type="simple">sp. n.</tp:taxon-status><xref ref-type="fig" rid="F2">Figs 2</xref><xref ref-type="fig" rid="F4">4</xref></tp:nomenclature><tp:treatment-sec sec-type="Holotype"><title>Holotype.</title><p>Imago ♀ (dealate) (<xref ref-type="fig" rid="F2">Figs 2A, 2B</xref>); Tad-321C, India: Gujarat: Tadkeshwar lignite mine, Cambay Formation (Paleo-Eocene), <named-content xmlns:xlink="http://www.w3.org/1999/xlink" content-type="dwc:verbatimCoordinates" xlink:type="simple">21°21.400"N, 73°4.532"E</named-content>, 17–22 January 2010 (BSIPL).</p></tp:treatment-sec><tp:treatment-sec sec-type="Paratype"><title>Paratype.</title><p>Imago ♂ (dealate) (<xref ref-type="fig" rid="F2">Fig. 2C</xref>); Tad-321C, same piece and repository as holotype.</p></tp:treatment-sec><tp:treatment-sec sec-type="Diagnosis"><title>Diagnosis.</title><p>As for the genus (<italic>vide supra</italic>).</p></tp:treatment-sec><tp:treatment-sec sec-type="Description"><title>Description.</title><p><italic>Imago (dealate)</italic>: Total length of female 5.0 mm, of male 3.8 mm; body entirely dark brown, including wing scales and legs, pleural areas lighter. Head of female with length 1.10 mm; compound eye virtually round, diameter 0.25–0.28 mm; fine short pilosity on vertex; postclypeus weakly bulging, length ~0.20 mm, clypeal length ~0.30 mm; fontanelle and coronal ecdysial cleavage line (= Y-shaped suture) not observable as preserved; four maxillary palpomeres, three labial palpomeres; apex of lacinia bifid (<xref ref-type="fig" rid="F4">Fig. 4B</xref>); antenna with 17 articles; flagellomeres slightly and gradually increasing in width distad, basal flagellomere ~0.65x width of apicalmost flagellomere. Pronotum not entirely observable, mostly lost in female and dorsal view obscured in male, portions preserved for female indicate it is narrower than head width. Only wing scales present (wings shed); forewing scale briefly overlapping hind wing scale (by nearly 0.3x length of hind wing scale); both scales with CuP fracture basally very broad, tapered to a point just before or at scale margin; fine setae on costal margin of forewing scale, none on broad<!--PageBreak--> surface; some fine setae on broad surface of hind wing scale. Legs with sparse, fine setae on femora and tibiae; tibial spurs 2-2-2, without preapical dorsal spines on tibiae; tarsi trimerous, basitarsomere smallest, second tarsomere with ventroapical extension; distitarsomere 2.5x length of other tarsomeres (excluding second tarsomere extension and pretarsal claws); pretarsal claws simple, arolium absent; meso- and meta- epicoxal regions bulging, slightly explanate. Abdominal tergites and sternites well developed (meeting laterally); abdomen mildly dorsoventrally flattened; apex of abdomen (terminal sternites and tergites) broad, apical margins flattnened; cerci short, with two cercomeres (apicalmost cercomere minute, sometimes separated by distinctive membrane from basal cercomeres [in female]); male with small styli; female without styli.</p><p><italic>Eggs</italic>: Oocytes elliptical, with fine, microscopic chorionic structure; longer one with fine papillae over most of chorion (<xref ref-type="fig" rid="F4">Fig. 4E</xref>). First oocyte length 0.75 mm, width 0.20 mm; second oocyte length 0.53 mm, width 0.20 mm.</p></tp:treatment-sec><tp:treatment-sec sec-type="Etymology"><title>Etymology.</title><p>The specific epithet is treated as a noun in apposition. The name Kamboja (perhaps of Scythian origin) refers to the Indo-Iranian Kshatriya tribe (Hindu warrior elites) who appear in various ancient Indian texts such as the <italic><tp:taxon-name>Vamsa Brahmana</tp:taxon-name></italic> and the <italic><tp:taxon-name>Mahabharata</tp:taxon-name></italic>. In the second century B.C. the Kambojas invaded northern <!--PageBreak-->India and took control of various Indo-Arayan territories such as Gujarat, eventually settling the area and lending their name to Khambat (Cambay) and the area in which the amber harboring this species was recovered.</p></tp:treatment-sec><tp:treatment-sec sec-type="Comments"><title>Comments.</title><p>This piece preserves together two virtually complete dealate adults – one a female, the other a male – though dorsal portions of the female have been lost at the amber surface. Interestingly, two eggs are preserved at the abdominal apex of the female (<xref ref-type="fig" rid="F4">Fig. 4E</xref>).</p></tp:treatment-sec><tp:treatment-sec><!--Section generated to contain objects referenced in tp:taxon-treatment.--><fig id="F2" position="float" orientation="portrait"><label>Figure 2.</label><caption><p>Photomicrographs of dealate male and female of <italic><tp:taxon-name>Prostylotermes kamboja</tp:taxon-name></italic> Engel &amp; Grimaldi, gen. <italic>et</italic> sp. n. (<tp:taxon-name>Stylotermitidae</tp:taxon-name>: Tad-321C). <bold>A</bold> Dorsal view of female <bold>B</bold> Ventral view of female <bold>C</bold> Ventral view of male. Not to the same scale.</p></caption><graphic xmlns:xlink="http://www.w3.org/1999/xlink" xlink:href="ZooKeys-148-105-g002.jpg" position="float" orientation="portrait" xlink:type="simple"/></fig><fig id="F4" position="float" orientation="portrait"><label>Figure 4.</label><caption><p>Detail of <italic><tp:taxon-name>Prostylotermes kamboja</tp:taxon-name></italic> Engel &amp; Grimaldi, gen. <italic>et</italic> sp. n. (Tad-321C). <bold>A</bold> Head in lateral aspect <bold>B</bold> Tip of lacinia <bold>C</bold> Dorsal view of wing scales (female specimen) <bold>D</bold> Meso-pretarsus, mesotarsus, and extreme apex of mesotibia (female specimen) <bold>E</bold> Apex of female abdomen, ventral view, with detail of eggs preserved at abdominal apex <bold>F</bold> Apex of male abdomen, ventral view. Scale bars are identical and apply to all figures except the detail enlargements of <bold>B</bold> and <bold>D</bold>.</p></caption><graphic xmlns:xlink="http://www.w3.org/1999/xlink" xlink:href="ZooKeys-148-105-g004.jpg" position="float" orientation="portrait" xlink:type="simple"/></fig></tp:treatment-sec></tp:taxon-treatment>
