# Supplementary material for: The termites of Early Eocene Cambay amber, with the earliest record of the Termitidae (Isoptera)
Source: Zookeys. 2011 Nov 21;(148):105–23. doi: 10.3897/zookeys.148.1797 (PMC3264413; doi:10.3897/zookeys.148.1797)
Supplement: XML Treatment for Zophotermes [file zookeys.148.1797-treatment5.xml]

<!DOCTYPE tp:taxon-treatment
  PUBLIC "-//TaxonX//DTD Taxonomic Treatment Publishing DTD v0 20100105//EN" "tax-treatment-NSO.dtd">
<tp:taxon-treatment xmlns:tp="http://www.plazi.org/taxpub"><tp:treatment-meta><mixed-citation publication-type="journal"><person-group><name><surname>Engel</surname><given-names>Michael S.</given-names></name><name><surname>Grimaldi</surname><given-names>David A.</given-names></name><name><surname>Nascimbene</surname><given-names>Paul C.</given-names></name><name><surname>Singh</surname><given-names>Hukam</given-names></name></person-group><article-title>The termites of Early Eocene Cambay amber, with the earliest record of the Termitidae (Isoptera)</article-title><source>Zookeys</source><day>21</day><month>11</month><year>2011</year><volume>2011</volume><issue>148</issue><fpage>105</fpage><lpage>123</lpage><pub-id pub-id-type="doi">10.3897/zookeys.148.1797</pub-id></mixed-citation></tp:treatment-meta><tp:nomenclature><tp:taxon-name>
                            <tp:taxon-name-part taxon-name-part-type="genus">Zophotermes</tp:taxon-name-part>
                        <object-id xmlns:xlink="http://www.w3.org/1999/xlink" xlink:type="simple">urn:lsid:zoobank.org:act:07D6FDAC-35C5-4DF8-9BD0-0939B19155C7</object-id>
                        <object-id xmlns:xlink="http://www.w3.org/1999/xlink" xlink:type="simple">http://species-id.net/wiki/Zophotermes</object-id>
                        </tp:taxon-name><tp:taxon-authority>Engel</tp:taxon-authority><tp:taxon-status xmlns:xlink="http://www.w3.org/1999/xlink" xlink:type="simple">gen. n.</tp:taxon-status></tp:nomenclature><tp:treatment-sec sec-type="Type species"><title>Type species.</title><p><italic><tp:taxon-name>Zophotermes ashoki</tp:taxon-name></italic> Engel &amp; Singh, sp. n.</p><!--PageBreak--></tp:treatment-sec><tp:treatment-sec sec-type="Diagnosis"><title>Diagnosis.</title><p><italic>Imago</italic>: Head not flattened, narrow oval in shape, with sides somewhat parallel (appears similar to condition in <tp:taxon-name>Heterotermitinae</tp:taxon-name> but there is some compression which may be obscuring slightly roundish borders), posterior margin even; postclypeus without nose-like projection, without groove from fontanelle to apex of labrum, short <!--PageBreak-->relative to width, somewhat arched (as in <tp:taxon-name>Prorhinotermitinae</tp:taxon-name>); compound eyes small; ocelli present. Pronotum flat, narrower than head, anterior margin with medial emargination (<xref ref-type="fig" rid="F5">Fig. 5</xref>); tibial spurs 2-2-2 (3-2-2 in <italic><tp:taxon-name>Prorhinotermes</tp:taxon-name></italic> Silvestri, <tp:taxon-name>Psammotermitinae</tp:taxon-name>, and <tp:taxon-name>Heterotermitinae</tp:taxon-name>); tarsi tetramerous. Forewing with scale overlapping hind wing scale; M branching from CuA outside of scale (<xref ref-type="fig" rid="F5">Fig. 5</xref>) (as in <tp:taxon-name>Prorhinotermitinae</tp:taxon-name> and <tp:taxon-name>Psammotermitinae</tp:taxon-name>); wing membrane with relatively few setae (as in <tp:taxon-name>Prorhinotermitinae</tp:taxon-name>).</p><fig id="F5" position="float" orientation="portrait"><label>Figure 5.</label><caption><p>Detail of <italic><tp:taxon-name>Zophotermes ashoki</tp:taxon-name></italic> Engel and Singh, sp. n. (Tad-42), dorsal view of thorax and anterior portion of forewings (slightly reconstructed).</p></caption><graphic xmlns:xlink="http://www.w3.org/1999/xlink" xlink:href="ZooKeys-148-105-g005.jpg" position="float" orientation="portrait" xlink:type="simple"/></fig></tp:treatment-sec><tp:treatment-sec sec-type="Etymology"><title>Etymology.</title><p>The new genus-group name is a combination of <italic>zophos</italic> (Greek, meaning, “nether world” or “gloom”), and <italic>Termes</italic>, type genus of the <tp:taxon-name>Termitidae</tp:taxon-name>. The name is masculine.</p></tp:treatment-sec></tp:taxon-treatment>
