# Supplementary material for: The termites of Early Eocene Cambay amber, with the earliest record of the Termitidae (Isoptera)
Source: Zookeys. 2011 Nov 21;(148):105–23. doi: 10.3897/zookeys.148.1797 (PMC3264413; doi:10.3897/zookeys.148.1797)
Supplement: XML Treatment for Zophotermes [file zookeys.148.1797-treatment7.xml]

<!DOCTYPE tp:taxon-treatment
  PUBLIC "-//TaxonX//DTD Taxonomic Treatment Publishing DTD v0 20100105//EN" "tax-treatment-NSO.dtd">
<tp:taxon-treatment xmlns:tp="http://www.plazi.org/taxpub"><tp:treatment-meta><mixed-citation publication-type="journal"><person-group><name><surname>Engel</surname><given-names>Michael S.</given-names></name><name><surname>Grimaldi</surname><given-names>David A.</given-names></name><name><surname>Nascimbene</surname><given-names>Paul C.</given-names></name><name><surname>Singh</surname><given-names>Hukam</given-names></name></person-group><article-title>The termites of Early Eocene Cambay amber, with the earliest record of the Termitidae (Isoptera)</article-title><source>Zookeys</source><day>21</day><month>11</month><year>2011</year><volume>2011</volume><issue>148</issue><fpage>105</fpage><lpage>123</lpage><pub-id pub-id-type="doi">10.3897/zookeys.148.1797</pub-id></mixed-citation></tp:treatment-meta><tp:nomenclature><tp:taxon-name>
                            <tp:taxon-name-part taxon-name-part-type="genus">Zophotermes</tp:taxon-name-part>
                        </tp:taxon-name><tp:taxon-status xmlns:xlink="http://www.w3.org/1999/xlink" xlink:type="simple">? indeterminate</tp:taxon-status><xref ref-type="fig" rid="F6">Figs 6B, 6C</xref></tp:nomenclature><tp:treatment-sec sec-type="Material"><title>Material.</title><p>Imago (wing and fragments only); Tad-95, India: Gujarat: Tadkeshwar lignite mine, Cambay Formation (Paleo-Eocene), <named-content xmlns:xlink="http://www.w3.org/1999/xlink" content-type="dwc:verbatimCoordinates" xlink:type="simple">21°21.400"N, 73°4.532"E</named-content>, 7–12<!--PageBreak--> January 2009 (AMNH). Imago (wing fragment only); Tad-278, India: Gujarat: Tadkeshwar lignite mine, Cambay Formation (Paleo-Eocene), <named-content xmlns:xlink="http://www.w3.org/1999/xlink" content-type="dwc:verbatimCoordinates" xlink:type="simple">21°21.400'N, 73°4.532'E</named-content>, 17–22 January 2010 (AMNH). Imago (very badly crushed and obscured); SEMC-F000157, India: Gujarat: Tadkeshwar mine, Surat District, Cambay Basin, <named-content xmlns:xlink="http://www.w3.org/1999/xlink" content-type="dwc:verbatimCoordinates" xlink:type="simple">21°19'26"N, 73°4'32"E</named-content>, 7–12 January 2009 (SEMC). Imago (head, anterior thorax, and wing bases only); Tad-304, India: Gujarat: Tadkeshwar lignite mine, Cambay Formation (Paleo-Eocene), <named-content xmlns:xlink="http://www.w3.org/1999/xlink" content-type="dwc:verbatimCoordinates" xlink:type="simple">21°21.400"N, 73°4.532"E</named-content>, 17–22 January 2010 (AMNH).</p></tp:treatment-sec><tp:treatment-sec sec-type="Comments"><title>Comments.</title><p>The above four specimens are too poorly preserved to permit conclusive assignment to any particular species but for each the observable details are indicative of a prorhinotermitine and they are apparently of the genus <italic><tp:taxon-name>Zophotermes</tp:taxon-name></italic>. Most, if not all, could be conspecific with <italic><tp:taxon-name>Zophotermes ashoki</tp:taxon-name></italic> described herein but we have hesitated to make a formal assignment as the condition of each is inadequate.</p></tp:treatment-sec><tp:treatment-sec><!--Section generated to contain objects referenced in tp:taxon-treatment.--><fig id="F6" position="float" orientation="portrait"><label>Figure 6.</label><caption><p>Wing venation of Cambay amber species of <italic><tp:taxon-name>Zophotermes</tp:taxon-name></italic> Engel, gen. n. <bold>A</bold> Hind wing of <italic><tp:taxon-name>Zophotermes ashoki</tp:taxon-name></italic> Engel &amp; Singh, sp. n. (Tad-42) <bold>B</bold> Forewing of <italic><tp:taxon-name>Zophotermes</tp:taxon-name></italic>? sp. (Tad-95) <bold>C</bold> Hind wing of <italic><tp:taxon-name>Zophotermes</tp:taxon-name></italic>? sp. (Tad-278). Scale bar applies to all figures.</p></caption><graphic xmlns:xlink="http://www.w3.org/1999/xlink" xlink:href="ZooKeys-148-105-g006.jpg" position="float" orientation="portrait" xlink:type="simple"/></fig></tp:treatment-sec></tp:taxon-treatment>
