# Supplementary material for: The termites of Early Eocene Cambay amber, with the earliest record of the Termitidae (Isoptera)
Source: Zookeys. 2011 Nov 21;(148):105–23. doi: 10.3897/zookeys.148.1797 (PMC3264413; doi:10.3897/zookeys.148.1797)
Supplement: XML Treatment for Rhinotermitidae [file zookeys.148.1797-treatment8.xml]

<!DOCTYPE tp:taxon-treatment
  PUBLIC "-//TaxonX//DTD Taxonomic Treatment Publishing DTD v0 20100105//EN" "tax-treatment-NSO.dtd">
<tp:taxon-treatment xmlns:tp="http://www.plazi.org/taxpub"><tp:treatment-meta><mixed-citation publication-type="journal"><person-group><name><surname>Engel</surname><given-names>Michael S.</given-names></name><name><surname>Grimaldi</surname><given-names>David A.</given-names></name><name><surname>Nascimbene</surname><given-names>Paul C.</given-names></name><name><surname>Singh</surname><given-names>Hukam</given-names></name></person-group><article-title>The termites of Early Eocene Cambay amber, with the earliest record of the Termitidae (Isoptera)</article-title><source>Zookeys</source><day>21</day><month>11</month><year>2011</year><volume>2011</volume><issue>148</issue><fpage>105</fpage><lpage>123</lpage><pub-id pub-id-type="doi">10.3897/zookeys.148.1797</pub-id></mixed-citation></tp:treatment-meta><tp:nomenclature><tp:taxon-name>
                            <tp:taxon-name-part taxon-name-part-type="genus">Rhinotermitidae</tp:taxon-name-part>
                        </tp:taxon-name><tp:taxon-status xmlns:xlink="http://www.w3.org/1999/xlink" xlink:type="simple">indet.</tp:taxon-status></tp:nomenclature><tp:treatment-sec sec-type="Material"><title>Material.</title><p>Imago (largely crushed dealate, sex unknown); Tad-155, India: Gujarat: Tadkeshwar lignite mine, Cambay Formation (Paleo-Eocene), <named-content xmlns:xlink="http://www.w3.org/1999/xlink" content-type="dwc:verbatimCoordinates" xlink:type="simple">21°21.400"N, 73°4.532"E</named-content>, 7–12 January 2009 (AMNH).</p></tp:treatment-sec><tp:treatment-sec sec-type="Comments"><title>Comments.</title><p>This specimen is badly damaged and while it certainly has the appearance of a <italic><tp:taxon-name>Heterotermes</tp:taxon-name></italic>, assignment as to genus, or even subfamily, cannot be made with confidence.</p></tp:treatment-sec></tp:taxon-treatment>
