# Supplementary material for: The termites of Early Eocene Cambay amber, with the earliest record of the Termitidae (Isoptera)
Source: Zookeys. 2011 Nov 21;(148):105–23. doi: 10.3897/zookeys.148.1797 (PMC3264413; doi:10.3897/zookeys.148.1797)
Supplement: XML Treatment for Nanotermes [file zookeys.148.1797-treatment9.xml]

<!DOCTYPE tp:taxon-treatment
  PUBLIC "-//TaxonX//DTD Taxonomic Treatment Publishing DTD v0 20100105//EN" "tax-treatment-NSO.dtd">
<tp:taxon-treatment xmlns:tp="http://www.plazi.org/taxpub"><tp:treatment-meta><mixed-citation publication-type="journal"><person-group><name><surname>Engel</surname><given-names>Michael S.</given-names></name><name><surname>Grimaldi</surname><given-names>David A.</given-names></name><name><surname>Nascimbene</surname><given-names>Paul C.</given-names></name><name><surname>Singh</surname><given-names>Hukam</given-names></name></person-group><article-title>The termites of Early Eocene Cambay amber, with the earliest record of the Termitidae (Isoptera)</article-title><source>Zookeys</source><day>21</day><month>11</month><year>2011</year><volume>2011</volume><issue>148</issue><fpage>105</fpage><lpage>123</lpage><pub-id pub-id-type="doi">10.3897/zookeys.148.1797</pub-id></mixed-citation></tp:treatment-meta><tp:nomenclature><tp:taxon-name>
                            <tp:taxon-name-part taxon-name-part-type="genus">Nanotermes</tp:taxon-name-part>
                        <object-id xmlns:xlink="http://www.w3.org/1999/xlink" xlink:type="simple">urn:lsid:zoobank.org:act:2D8541FC-A9DD-4593-81B3-405EAE33FBDD</object-id>
                        <object-id xmlns:xlink="http://www.w3.org/1999/xlink" xlink:type="simple">http://species-id.net/wiki/Nanotermes</object-id>
                        </tp:taxon-name><tp:taxon-authority>Engel &amp; Grimaldi</tp:taxon-authority><tp:taxon-status xmlns:xlink="http://www.w3.org/1999/xlink" xlink:type="simple">gen. n.</tp:taxon-status></tp:nomenclature><tp:treatment-sec sec-type="Type species"><title>Type species.</title><p><italic><tp:taxon-name>Nanotermes isaacae</tp:taxon-name></italic> Engel &amp; Grimaldi, sp. n.</p></tp:treatment-sec><tp:treatment-sec sec-type="Diagnosis"><title>Diagnosis.</title><p><italic>Imago</italic>: Minute termites (ca. 2.0 mm in length excluding wings, forewing ca. 2.6 mm), with head longer than wide and sparsely setose. Labrum possibly without dark, sclerotized transverse band, relatively long; postclypeus prominent and large; fontanelle apparently obscure or obscured (owing to folding of the cuticle); antenna moniliform, with 12 articles, increasing in size apicad (apical flagellomere 2x width of basal flagellomere). Forewing scale small, not overlapping hind wing scale, with basal suture relatively straight, humeral margin straight, all veins originating within scale, CuP relatively straight and terminating before basal suture; wing membrane microtrichose, not reticulate, not infuscate; Sc and R pigmented, remainder of veins faint; M and CuA become nebulous to spectral by about one-third wing length (CuA <!--PageBreak-->can be discerned by tilting specimen; apical two-thirds of M cannot be detected). Tibial spur formula 2-2-2; tibiae without outer spines; tarsi trimerous (similar in this respect to <italic><tp:taxon-name>Indotermes</tp:taxon-name></italic> Roonwal and Sen-Sarma of the <tp:taxon-name>Apicotermitinae</tp:taxon-name>: <italic><tp:taxon-name>Speculitermes</tp:taxon-name></italic> Group); pretarsal claws simple, arolium absent. Pronotum wider than long, slightly narrower than head; anterior margin straight, with very faint medial notch, apicolateral corners acutely rounded; lateral borders parallel-sided, with broadly-rounded posterior corners; posterior border relatively straight; setae nearly absent except a few along margins.</p></tp:treatment-sec><tp:treatment-sec sec-type="Etymology"><title>Etymology.</title><p>The new genus-group name is a combination of <italic>nanos</italic> (Gr., meaning, “small”), as this is probably the smallest known alate termite, and <italic>Termes</italic>, type genus of the <tp:taxon-name>Termitidae</tp:taxon-name>. The name is masculine.</p></tp:treatment-sec></tp:taxon-treatment>
