# Supplementary material for: The termites of Early Eocene Cambay amber, with the earliest record of the Termitidae (Isoptera)
Source: Zookeys. 2011 Nov 21;(148):105–23. doi: 10.3897/zookeys.148.1797 (PMC3264413; doi:10.3897/zookeys.148.1797)
Supplement: XML Treatment for Nanotermes isaacae [file zookeys.148.1797-treatment10.xml]

<!DOCTYPE tp:taxon-treatment
  PUBLIC "-//TaxonX//DTD Taxonomic Treatment Publishing DTD v0 20100105//EN" "tax-treatment-NSO.dtd">
<tp:taxon-treatment xmlns:tp="http://www.plazi.org/taxpub"><tp:treatment-meta><mixed-citation publication-type="journal"><person-group><name><surname>Engel</surname><given-names>Michael S.</given-names></name><name><surname>Grimaldi</surname><given-names>David A.</given-names></name><name><surname>Nascimbene</surname><given-names>Paul C.</given-names></name><name><surname>Singh</surname><given-names>Hukam</given-names></name></person-group><article-title>The termites of Early Eocene Cambay amber, with the earliest record of the Termitidae (Isoptera)</article-title><source>Zookeys</source><day>21</day><month>11</month><year>2011</year><volume>2011</volume><issue>148</issue><fpage>105</fpage><lpage>123</lpage><pub-id pub-id-type="doi">10.3897/zookeys.148.1797</pub-id></mixed-citation></tp:treatment-meta><tp:nomenclature><tp:taxon-name>
                            <tp:taxon-name-part taxon-name-part-type="genus">Nanotermes</tp:taxon-name-part>
                            <tp:taxon-name-part taxon-name-part-type="species">isaacae</tp:taxon-name-part>
                        <object-id xmlns:xlink="http://www.w3.org/1999/xlink" xlink:type="simple">urn:lsid:zoobank.org:act:8A3AF869-D486-4A22-94A5-C8F2DDC66D5D</object-id>
                        <object-id xmlns:xlink="http://www.w3.org/1999/xlink" xlink:type="simple">http://species-id.net/wiki/Nanotermes_isaacae</object-id>
                        </tp:taxon-name><tp:taxon-authority>Engel &amp; Grimaldi</tp:taxon-authority><tp:taxon-status xmlns:xlink="http://www.w3.org/1999/xlink" xlink:type="simple">sp. n.</tp:taxon-status><xref ref-type="fig" rid="F1">Figs 1A</xref><xref ref-type="fig" rid="F7">7</xref></tp:nomenclature><tp:treatment-sec sec-type="Holotype"><title>Holotype.</title><p>Imago; Tad-262 (<xref ref-type="fig" rid="F1">Fig. 1A</xref>), India: Gujarat: Tadkeshwar lignite mine, Cambay Formation (Paleo-Eocene), <named-content xmlns:xlink="http://www.w3.org/1999/xlink" content-type="dwc:verbatimCoordinates" xlink:type="simple">21°21.400"N, 73°4.532"E</named-content>, 17–22 January 2010 (BSIPL).</p></tp:treatment-sec><tp:treatment-sec sec-type="Diagnosis"><title>Diagnosis.</title><p>As for the genus (<italic>vide supra</italic>).</p></tp:treatment-sec><tp:treatment-sec sec-type="Description"><title>Description.</title><p>As described for the genus with the following details: <italic>Imago</italic>: Total length without wings (as preserved) 2.0 mm; forewing length 2.60 mm; head length ~0.40 mm; length of head to base of clypeus 0.30 mm; clypeal medial length 0.06 mm; pronotal length (medial) 0.18 mm, width ~0.275 mm; length of forewing scale 0.15 mm. Integument of head and abdomen generally dark brown except labrum, postclypeus, and pronotum brown, antennae and legs light brown, labrum with apical margin white (as in some <tp:taxon-name>Nasutitermitinae</tp:taxon-name>). Integument (where evident) faintly imbricate to smooth. Head largely without setae except for a few laterally; forewing scale with only some sparse short setae.</p><fig id="F7" position="float" orientation="portrait"><label>Figure 7.</label><caption><p>Details of <italic><tp:taxon-name>Nanotermes isaacae</tp:taxon-name></italic> Engel &amp; Grimaldi, gen. et sp. n. (Tad-262). <bold>A</bold> Head (as preserved, showing preservational distortion), pronotum, and base of right forewing <bold>B</bold> Protarsus, pro-pretarsus, and extreme apex of protibia <bold>C</bold> Metatarsus, meta-pretarsus, and extreme apex of metatibia  <bold>D</bold> Forewing (reconstructed from both wings). Detail enlargements in <bold>B</bold> and <bold>C</bold> not to same scale.</p></caption><graphic xmlns:xlink="http://www.w3.org/1999/xlink" xlink:href="ZooKeys-148-105-g007.jpg" position="float" orientation="portrait" xlink:type="simple"/></fig></tp:treatment-sec><tp:treatment-sec sec-type="Etymology"><title>Etymology.</title><p>The specific epithet is a matronym for Ms. Charlotte Isaac, who diligently processed and screened amber, and who discovered the holotype among many other interesting inclusions.</p></tp:treatment-sec><tp:treatment-sec><!--Section generated to contain objects referenced in tp:taxon-treatment.--><fig id="F1" position="float" orientation="portrait"><label>Figure 1.</label><caption><p>Photomicrographs of Cambay amber (Early Eocene) termites. <bold>A</bold> <italic><tp:taxon-name>Nanotermes isaacae</tp:taxon-name></italic> Engel &amp; Grimaldi, gen. et sp. n., holotype (<tp:taxon-name>Termitidae</tp:taxon-name>: Tad-262) <bold>B</bold> <italic><tp:taxon-name>Parastylotermes krishnai</tp:taxon-name></italic> Engel &amp; Grimaldi, sp. n., holotype (<tp:taxon-name>Stylotermitidae</tp:taxon-name>: Tad-277) <bold>C</bold> <italic><tp:taxon-name>Zophotermes ashoki</tp:taxon-name></italic> Engel &amp; Singh, sp. n., holotype (<tp:taxon-name>Rhinotermitidae</tp:taxon-name>: Tad–42). Not to the same scale.</p></caption><graphic xmlns:xlink="http://www.w3.org/1999/xlink" xlink:href="ZooKeys-148-105-g001.jpg" position="float" orientation="portrait" xlink:type="simple"/></fig></tp:treatment-sec></tp:taxon-treatment>
